# Supplementary material for: Biologic Brachytherapy: Genetically Modified Surgical Flap as a Therapeutic Tool—A Systematic Review of Animal Studies
Source: Int J Mol Sci. 2024 Sep 25;25(19):10330. doi: 10.3390/ijms251910330 (PMC11476562; doi:10.3390/ijms251910330)
Supplement: Supplementary file 1 [file ijms-25-10330-s001.zip]

Archive with 1 entries (1 files):
- ijms-3213319-supplementary.pdf
